# Supplementary material for: Spatial Smoothing Effect on Group-Level Functional Connectivity during Resting and Task-Based fMRI
Source: Sensors (Basel). 2023 Jun 24;23(13):5866. doi: 10.3390/s23135866 (PMC10346894; doi:10.3390/s23135866)
Supplement: Supplementary file 1 [file sensors-23-05866-s001.zip]

Archive with 1 entries (1 files):
- sensors-2418569-supplementary.pdf
